# Supplementary material for: Different Colours, Different Outcomes: Tank Colour Shapes Larval Survival, Growth, and Endocrine Response in Cichlasoma dimerus
Source: Animals (Basel). 2026 Feb 2;16(3):466. doi: 10.3390/ani16030466 (PMC12896578; doi:10.3390/ani16030466)
Supplement: Supplementary file 1 [file animals-16-00466-s001.zip]

Archive with 1 entries (1 files):
- animals-4091901-supplementary.pdf
